# Supplementary material for: Early Initiation and Exclusivity of Breastfeeding in Rural Zimbabwe: Impact of a Breastfeeding Intervention Delivered by Village Health Workers
Source: Curr Dev Nutr. 2019 Feb 28;3(4):nzy092. doi: 10.1093/cdn/nzy092 (PMC6438822; doi:10.1093/cdn/nzy092)
Supplement: Supplemental Files [file nzy092_supplemental_files.zip]

Archive with 2 entries (2 files):
- Online Supplemental tables and Figure.docx
- STROBE_checklist_cdn.docx
